# Supplementary material for: A genome-wide association study implicates the olfactory system in Drosophila melanogaster diapause-associated lifespan extension and fecundity
Source: eLife. 2025 Jul 22;13:RP98142. doi: 10.7554/eLife.98142 (PMC12283071; doi:10.7554/eLife.98142)
Supplement: Figure 1—source data 2. [file elife-98142-fig1-data2.xlsx]

## Sheet: Sheet1
Also Refer Figure 1-source data 1
Figure 1D
CTRL_4day Fec	DIAP_4day Fec
22.5	0.461538
32.8	1.71429
2.44444	0.37037
36.9	1.08333
34.2222	3.07143
19.4	16.5
12.5333	1.81818
13.8571	4.81818
12.8571	2.16667
60.3077	27
47.85	7.73684
21.9091	3
29.3846	8
1.42857	0
46.2308	8.66667
53	10.6154
3	0
45.9286	11.8929
30.25	1
15.5	0
43.8696	12.7143
38	5.16667
49.1	8.7
46.4091	25.25
31.7	11.45
33.5385	9.64516
9.8	2.46667
8.2	1.07692
33.0833	0.909091
41.8333	1.66667
18.4545	2.15152
19.9231	0.866667
17.5714	5.88235
24.7692	2.61538
31.0769	4
28.7222	7.07143
35.8125	4.73333
48	11.8261
16.5455	8.03704
53.1818	23.5833
21.4615	7.05
18.5	0.538462
78.0909	28.5
52.4545	2.07692
51.4167	12.1667
18	0.777778
29.1429	12
23.3636	12.5455
22.7857	5.42857
7.93333	0.666667
15.1818	12.3077
32.2727	11.875
16.1429	10.2
36.7857	44.913
25.1818	16.25
14.8333	0.12
8	0.117647
12.6923	3.09091
49.8571	25.2727
52	25.3158
25.7143	18.5
35.9474	18.1364
19.6364	5
3.625	0.25
38.0714	17
20.1667	3.06667
33	25.0455
30.375	5.05
11.9167	3.83333
29.0833	5.08333
46.7778	9.5
48.3571	27
9.61538	4.55556
11	0
35.6154	6.20833
12.4167	0.5
31.4	2.85714
45.8333	4.46154
42.65	24.2941
5.47059	29.25
47.6429	20.1818
26.2	1.11765
23.9167	9.16667
58	21.4348
24.6	8.21739
29.8095	1.25
14.36	4.27027
17.4286	3.26316
63.1538	49.6316
9.47059	9.5
5.72727	0.05
29.6923	5.69231
40	27.2
58.6471	4.13333
35.0769	10.1333
17.6364	6
48.2941	15.9286
23.9565	10.9231
16.5294	0.571429
50.8462	12.8889
42.2667	9.28
56.0714	0.0625
38.8235	4.21739
69.0476	16.5556
20.2308	0.636364
14.1429	11.3478
15.8462	2.57692
65.1333	8.25
16.5455	1.8125
55.35	32.28
10.6667	2.21429
21.8095	3.625
32.4615	7.54054
25.4	1.11765
31.0667	1.44444
35.6471	6.13333
10.5	9.15789
22.875	8.71429
84.0909	59.5909
42.8571	13
57.5882	43.5625
44.9333	1.64286
51.1667	39.3704
41.25	9.21429
40.1667	14.6842
45.8125	5.90909
36.2857	8.42857
27.4167	0
27	17.3846
45.8824	30.1
10.0625	6.41026
3	9.07692
75.0476	64.7083
45.6429	9.68421
9	11.2667
5.2	0.0666667
25.7273	15.8125
24.375	9.09091
20.9333	7.11111
16.5833	3.11765
11.6154	2
13.5	3.16667
42.6	9.72727
18.1429	4.66667
40.0714	7.07407
10.1429	21.9091
32.7273	42.0909
29.5833	5
19.6	0
42.8333	1.13333
9	14.6
42	18.2857
17.0769	22
42.8182	6.05263
11.3846	4.41667
24.2857	3.75
20.3333	0
19.1053	21.15
3.2	0.388889
46.2308	12.75
58.6111	10.9444
11.9	5
25.0556	7.8125
24.3571	3.90909
25.2308	1.46667
24.2	8.38462
10.0909	0.285714
21.25	5.33333
12.2778	8.31818
12.8824	21.2667
15.3571	0.0526316
0.176471	0.0769231
17.5625	17.4545
18.3636	11.7778
44.2667	12.0556
42.1818	14.6316
22.1579	32.3462
9.23077	1
48.75	9.05
43.6667	14.5
16.4615	1.4
25.9091	0.571429
0.9	0
14.1667	2.5
28.2308	10.08
28.7778	3.69231
25.4375	0.727273
17.0714	4.94118
33.2857	6.92308
69	23.2632
13.2727	1.72727
51.9167	2
76.8462	56.3333

## Sheet: Sheet2
Also Refer Figure 1-Source Data 1
Figure 1E
Bin Center	# values
0	4
5	7
10	21
15	24
20	22
25	23
30	16
35	16
40	11
45	18
50	13
55	5
60	5
65	2
70	2
75	2
80	1
85	1

## Sheet: Sheet3
Also Refer Figure 1-Source Data 1
Figure 1F
Bin Center	# values
0	44
0.2	71
0.4	38
0.6	15
0.8	12
1	2
1.2	5
1.4	1
1.6	2
1.8	0
2	0
2.2	1
2.4	0
2.6	0
2.8	0
3	1
3.2	0
3.4	0
3.6	0
3.8	0
4	0
4.2	0
4.4	0
4.6	0
4.8	0
5	0
5.2	0
5.4	1
