# Supplementary material for: A genome-wide association study implicates the olfactory system in Drosophila melanogaster diapause-associated lifespan extension and fecundity
Source: eLife. 2025 Jul 22;13:RP98142. doi: 10.7554/eLife.98142 (PMC12283071; doi:10.7554/eLife.98142)
Supplement: Figure 4—source data 1. [file elife-98142-fig4-data1.xlsx]

## Sheet: Sheet1
Figure 4D
25oC Control	25oC zpg RNAi	18oC zpg RNAi	10oC zpg RNAi
0.774312	0.32	0.29	0.38
0.766242	0.27	0.26	0.4
1.0683	0.3	0.24	0.26
0.687767	0.29	0.34	0.32
0.828487	0.3	0.27	0.37
0.613613	0.25	0.24	0.24
0.914487	0.33	0.34	0.25
0.82905	0.21	0.92	0.22
0.7762	0.28	0.41	0.26
0.856409	0.26	0.29	0.35
0.882279	0.26	0.29	0.31
0.884565	0.32	0.24	0.38
0.692472	0.25	0.25	0.32
0.69014	0.28	0.27	0.24
0.788762	0.26	0.3	0.32
0.933632	0.37	0.35	0.34
0.750158	0.29	0.3	0.33
0.6538	0.22	0.26	0.46
0.68075	0.4	0.36	0.29
0.840299	0.25	0.37	0.45
0.691137	0.38	0.44	0.41
0.748752	0.23	0.27	0.44
0.628591	0.31	0.28	0.29
0.629423	0.24	0.33
0.682495	0.2	0.33
0.887832		0.31
		0.22
		0.31
