# Supplementary material for: A genome-wide association study implicates the olfactory system in Drosophila melanogaster diapause-associated lifespan extension and fecundity
Source: eLife. 2025 Jul 22;13:RP98142. doi: 10.7554/eLife.98142 (PMC12283071; doi:10.7554/eLife.98142)
Supplement: Figure 5—source data 2. [file elife-98142-fig5-data2.xlsx]

## Sheet: Sheet1
Figure 5B
+ Antenna	- Antenna	- Arista
3	2	3
3	3	3
2	2	1
2	3	3
2	2	3
3	1	3
2	1	1
2	2	3
3	0	1
3	2	2
3	3	2
3	3	2
1	2	3
2	2	0
1	1	1
1	2	3
3	2	2
2	1	2
2	2	1
3	1	2
3	3	1
2	0	2
3	3	2
2	1	3
1	2	2
1	3	2
3	0	3
2	0	3
2	2	3
1	2	1
2	1	2
2	2	3
3	2	3
2	2	2
3	2	2
1	2	2
2	0	2
3	1	2
3	1	2
2	2	2
1	2	2
1	2	2
3	3	2
2	2	1
3	1	3
3	2	2
2	3	2
3	2	2
3	2	3
1	2	2
2	2	2
1	2	3
3	2	2
2	1	3
2	3	3
1	2	2
2	1
2	2
3	2
3	2
2	1
1	2
2	2
3	2
3
3

## Sheet: Sheet2
Figure 5C
Days elapsed	+A_Diap	-A_Diap	+A_Ctrl	-A_Ctrl
0	140	180	140	100
1	140	180		100
2		159	140	98
3	139	139		96
4		125	138	94
5		116	136
6		110		92
7	138	99
8	137	88
9		83
10		77	135
11		72
12		67
13	136	65	134
14		64
15		60
16		58
17		56
18		54
19	135		133
22	133	52
24	131
25	130
26	129
27	126
28	124
29	123
30				91
32			132	90
34	122			89
35				88
36	121			87
37			131
40				85
42				84
43			128	83
50		51
51				82
52				81
53				79
54				77
55		50
56			127	76
57			126	74
58			125	73
59			124	72
60			122
61			121	71
62				70
63	120			68
64			118	67
65			116
66			114	65
67			113	62
68	118	49	108	60
69	117		102	58
70	116		97	55
71			94	52
72			88	51
73			84	49
74	115		76	45
75	114		72	43
76			62	40
77			54	31
78			49	28
79			47	23
80			41	14
81			32	7
82			30	4
83			24	3
84		48	18	2
86	113		2
88		47
89	112		1
90		46
94	111	45
97		44
101		42
103		39
108	110
109		38
112	108
113	107	37
116	106
118	105	36
122	103
123	101
125	99	35
126	97	34
127	93
129	90
130	89
131	88
132	87
133	84
136	83
137		33
139	78	32
140	75	31
141	74	30
142	71
143	70	29
145		28
146	68	27
147	64	26
148	61	25
149		24
150	59
151	57	22
152	53	20
153	47	17
154	45	13
155	42	10
156	40	8
157	38
158	35	6
159	30	5
160	28	4
161	24	3
163	20
164	19	1
165	15
166	13
167	12
168	11
169	9
171	8
172	7
173	6
174	5
175	4
176	3
177	1

## Sheet: Sheet3
Figure 5D
Days elapsed	+A_Diap	-A_Diap
0	80	80
1	80	80
2		78
3		77
4		75
9	79	74
11	78
17		73
19	77
25	76
33	75
44		72
56		71
60		70
67		69
71		68
74		66
77	74	65
79		64
83		63
86	72	61
87		60
88		58
90		57
91		56
92		54
93	71	52
94		50
95		44
96		37
97		30
101		28
102		27
103	70	25
108	69
113		24
114	68
115		22
117	66	21
120	64	20
121		19
124	63
125	61
126		18
127	60
131	59	17
132	58	13
133	57	12
134	56	10
135	55	9
136	53	6
137	51	5
138	48	2
139	46	1
140	45
142	43
143	39
144	38
145	36
146	33
147	30
148	26
149	20
150	17
151	15
153	14
154	13
155	12
157	9
158	8
160	7
161	6
162	5
163	4
168	1
